# Supplementary material for: Expression and Prognostic Value of Melanoma-Associated Antigen D2 in Gliomas
Source: Brain Sci. 2022 Jul 26;12(8):986. doi: 10.3390/brainsci12080986 (PMC9330880; doi:10.3390/brainsci12080986)
Supplement: Supplementary file 1 [file brainsci-12-00986-s001.zip]

Archive with 1 entries (1 files):
- brainsci-1758574-supplementary.pdf
